# Supplementary material for: Implementation of a Prospective Birth Cohort for Newborn Screening and Early Linkage to Comprehensive Sickle Cell Disease Care in a Low-Resource Setting
Source: Int J Neonatal Screen. 2026 Jun 16;12(2):42. doi: 10.3390/ijns12020042 (PMC13300708; doi:10.3390/ijns12020042)
Supplement: Supplementary file 1 [file IJNS-12-00042-s001.zip]

Archive with 1 entries (1 files):
- IJNS-4246164-supplementary.pdf
